# Supplementary material for: The PDE4 Inhibitor Tanimilast Restrains the Tissue-Damaging Properties of Human Neutrophils
Source: Int J Mol Sci. 2022 Apr 29;23(9):4982. doi: 10.3390/ijms23094982 (PMC9104715; doi:10.3390/ijms23094982)
Supplement: Supplementary file 1 [file ijms-23-04982-s001.zip]

Archive with 1 entries (1 files):
- ijms-1684813-supplementary.pdf
